# Supplementary material for: Chlorella pyrenoidosa Polysaccharides as a Prebiotic to Modulate Gut Microbiota: Physicochemical Properties and Fermentation Characteristics In Vitro
Source: Foods. 2022 Mar 1;11(5):725. doi: 10.3390/foods11050725 (PMC8908982; doi:10.3390/foods11050725)
Supplement: Supplementary file 1 [file foods-11-00725-s001.zip]

Archive with 1 entries (1 files):
- foods-1593986-supplementary.pdf
